# Supplementary material for: Polyethylene Glycol Priming Enhances the Seed Germination and Seedling Growth of Scutellaria baicalensis Georgi under Salt Stress
Source: Plants (Basel). 2024 Feb 20;13(5):565. doi: 10.3390/plants13050565 (PMC10934133; doi:10.3390/plants13050565)
Supplement: Supplementary file 1 [file plants-13-00565-s001.zip]

Archive with 1 entries (1 files):
- plants-2818805-supplementary.pdf
